# Supplementary material for: High-Temperature Behavior of Laser Electrodispersion-Prepared Pd/ZSM-5 Hydrocarbon Traps under CO Oxidation Conditions
Source: Materials (Basel). 2023 Jun 15;16(12):4423. doi: 10.3390/ma16124423 (PMC10305408; doi:10.3390/ma16124423)
Supplement: Supplementary file 1 [file materials-16-04423-s001.zip]

Archive with 1 entries (1 files):
- materials-2401361-supplementary.pdf
